# Supplementary material for: Dietary Patterns and Nutritional Status of Polish Elite Athletes
Source: Nutrients. 2025 Aug 19;17(16):2685. doi: 10.3390/nu17162685 (PMC12389033; doi:10.3390/nu17162685)
Supplement: Supplementary file 1 [file nutrients-17-02685-s001.zip]

Archive with 1 entries (1 files):
- nutrients-3792221-supplementary.pdf
